# Supplementary material for: Multilayered Organization of Jasmonate Signalling in the Regulation of Root Growth
Source: PLoS Genet. 2015 Jun 12;11(6):e1005300. doi: 10.1371/journal.pgen.1005300 (PMC4466561; doi:10.1371/journal.pgen.1005300)
Supplement: S1 File — (XLSX) [file pgen.1005300.s027.xlsx]

## Sheet: Dataset S1
					JAZ10 expresssion relative to the unwounded wt control				JAZ10 expresssion relative to the wounded wt					Each table represents individual experiments where JAZ10 expression (basally and 1 h after wounding) was compared between one mutant and the wild-type (wt)
Tissue	Genotype	Treatment	ΔCt	Average ΔCt	ΔΔCt	2^-ΔΔCt	Average 2^-ΔΔCt	SDEV 2^-ΔΔCt	ΔΔCt	2^-ΔΔCt	Average 2^-ΔΔCt	SDEV 2^-ΔΔCt
Roots	wt (JGP)	Control	5.64333	5.06444	0.578889	0.669479	1.05004	0.391556						Legend:
			5.02333		-0.0411111	1.02891								ΔCt = Ct JAZ10 - Ct UBC21
			4.52667		-0.537778	1.45173								ΔΔCt = ΔCt - (Average ΔCt of calibrator), where calibrator is either unwounded wt control or wounded wt
		Wounded	0.453333	0.571111	-4.61111	24.439	22.8809	4.77437	-0.117778	1.08506	1.01589	0.211977		2^-ΔΔCt - Relative expression value
			0.326667		-4.73778	26.6817			-0.244444	1.18464
			0.933333		-4.13111	17.5222			0.362222	0.777965
	ninja-1	Control	0.283333		-4.78111	27.4953	27.3274	0.290726
			0.283333		-4.78111	27.4953
			0.31		-4.75444	26.9917
		Wounded	-2.30333		-7.36778	165.167	143.392	28.4074	-2.87444	7.33321	6.36644	1.26125
			-2.2		-7.26444	153.75			-2.77111	6.82633
			-1.73333		-6.79778	111.259			-2.30444	4.93977
					JAZ10 expresssion relative to the unwounded wt control				JAZ10 expresssion relative to the wounded wt
Tissue	Genotype	Treatment	ΔCt	Average ΔCt	ΔΔCt	2^-ΔΔCt	Average 2^-ΔΔCt	SDEV 2^-ΔΔCt	ΔΔCt	2^-ΔΔCt	Average 2^-ΔΔCt	SDEV 2^-ΔΔCt
Roots	wt (JGP)	Control	5.38	5.33333	0.0466667	0.968171	1.00085	0.0508753
			5.37		0.0366667	0.974905
			5.25		-0.0833333	1.05946
		Wounded	-0.79	-0.782222	-6.12333	69.7119	69.3844	3.12948	-0.00777778	1.00541	1.00068	0.0451342
			-0.843333		-6.17667	72.3372			-0.0611111	1.04327
			-0.713333		-6.04667	66.104			0.0688889	0.953372
	ninja-2	Control	0.743333		-4.59	24.0839	23.5765	2.58701
			0.64		-4.69333	25.8722
			0.956667		-4.37667	20.7734
		Wounded	-1.69667		-7.03	130.69	112.752	15.8931	-0.914444	1.88484	1.62614	0.229214
			-1.41		-6.74333	107.139			-0.627778	1.54518
			-1.31667		-6.65	100.427			-0.534444	1.44838
	jin1-2 (JGP)	Control	5.47667		0.143333	0.905425	0.978693	0.0665109
			5.28333		-0.05	1.03526
			5.34		0.00666667	0.99539
		Wounded	0.266667		-5.06667	33.5134	36.2909	5.75937	1.04889	0.48334	0.523399	0.0830634
			-0.09		-5.42333	42.9127			0.692222	0.6189
			0.313333		-5.02	32.4467			1.09556	0.467956
	ninja-1 jin1-2 (JGP)	Control	1.21667		-4.11667	17.3476	17.245	2.50622
			1.03333		-4.3	19.6983
			1.45667		-3.87667	14.689
		Wounded	-1.13		-6.46333	88.2383	85.6069	5.28315	-0.347778	1.2726	1.23465	0.0761951
			-1.14333		-6.47667	89.0576			-0.361111	1.28441
			-0.98		-6.31333	79.5248			-0.197778	1.14693
					JAZ10 expresssion relative to the unwounded wt control				JAZ10 expresssion relative to the wounded wt
Tissue	Genotype	Treatment	ΔCt	Average ΔCt	ΔΔCt	2^-ΔΔCt	Average 2^-ΔΔCt	SDEV 2^-ΔΔCt	ΔΔCt	2^-ΔΔCt	Average 2^-ΔΔCt	SDEV 2^-ΔΔCt
Roots	wt (Col)	Control	5.31667	4.88556	0.431111	0.74169	1.02141	0.242774
			4.69		-0.195556	1.14517
			4.65		-0.235556	1.17736
		Wounded	0.03	0.0166667	-4.85556	28.9513	29.2709	2.12252	0.0133333	0.990801	1.00174	0.0726389
			0.113333		-4.77222	27.3264			0.0966667	0.935191
			-0.0933333		-4.97889	31.5351			-0.11	1.07923
	myc3	Control	4.91333		0.0277778	0.98093	1.11808	0.241473
			4.40333		-0.482222	1.39689
			4.92		0.0344444	0.976408
		Wounded	0.67		-4.21556	18.5784	15.2448	4.0103	0.653333	0.63581	0.521722	0.137245
			0.853333		-4.03222	16.3614			0.836667	0.559936
			1.45333		-3.43222	10.7945			1.43667	0.36942
					JAZ10 expresssion relative to the unwounded wt control				JAZ10 expresssion relative to the wounded wt
Tissue	Genotype	Treatment	ΔCt	Average ΔCt	ΔΔCt	2^-ΔΔCt	Average 2^-ΔΔCt	SDEV 2^-ΔΔCt	ΔΔCt	2^-ΔΔCt	Average 2^-ΔΔCt	SDEV 2^-ΔΔCt
Roots	wt (Col)	Control	3.99333	3.89333	0.1	0.933033	1.00131	0.0621456
			3.81667		-0.0766667	1.05458
			3.87		-0.0233333	1.0163
		Wounded	-1.04333	-1.17667	-4.93667	30.6256	33.7072	3.45615	0.133333	0.911722	1.00346	0.102889
			-1.15333		-5.04667	33.052			0.0233333	0.983957
			-1.33333		-5.22667	37.4441			-0.156667	1.11471
	myc4	Control	4.05667		0.163333	0.89296	0.967758	0.0724743
			3.84		-0.0533333	1.03766
			3.93333		0.04	0.972655
		Wounded	0.33		-3.56333	11.8214	10.6194	3.04182	1.50667	0.351923	0.316138	0.0905549
			1.05333		-2.84	7.1602			2.23	0.213159
			0.206667		-3.68667	12.8765			1.38333	0.383332
					JAZ10 expresssion relative to the unwounded wt control				JAZ10 expresssion relative to the wounded wt
Tissue	Genotype	Treatment	ΔCt	Average ΔCt	ΔΔCt	2^-ΔΔCt	Average 2^-ΔΔCt	SDEV 2^-ΔΔCt	ΔΔCt	2^-ΔΔCt	Average 2^-ΔΔCt	SDEV 2^-ΔΔCt
Roots	wt (Col)	Control	3.85333	3.82111	0.0322222	0.977913	1.00015	0.0209193
			3.81667		-0.00444444	1.00309
			3.79333		-0.0277778	1.01944
		Wounded	-1.42667	-1.60333	-5.24778	37.9961	43.2119	5.93844	0.176667	0.884745	1.0062	0.138278
			-1.81333		-5.63444	49.6749			-0.21	1.15669
			-1.57		-5.39111	41.9649			0.0333333	0.97716
	ninja-1 myc3	Control	-0.673333		-4.49444	22.5405	20.3137	1.96495
			-0.47		-4.29111	19.5773
			-0.413333		-4.23444	18.8233
		Wounded	-3.17667		-6.99778	127.803	133.218	12.7937	-1.57333	2.97592	3.10199	0.297904
			-3.13333		-6.95444	124.021			-1.53	2.88786
			-3.38667		-7.20778	147.828			-1.78333	3.44221
					JAZ10 expresssion relative to the unwounded wt control				JAZ10 expresssion relative to the wounded wt
Tissue	Genotype	Treatment	ΔCt	Average ΔCt	ΔΔCt	2^-ΔΔCt	Average 2^-ΔΔCt	SDEV 2^-ΔΔCt	ΔΔCt	2^-ΔΔCt	Average 2^-ΔΔCt	SDEV 2^-ΔΔCt
Roots	wt (Col)	Control	3.96667	3.86444	0.102222	0.931597	1.00198	0.0775172
			3.74667		-0.117778	1.08506
			3.88		0.0155556	0.989276
		Wounded	-1.8	-1.89778	-5.66444	50.7187	54.6971	8.53481	0.0977778	0.934471	1.00777	0.157251
			-2.14667		-6.01111	64.4948			-0.248889	1.18829
			-1.74667		-5.61111	48.8779			0.151111	0.900557
	ninja-1 myc4	Control	-0.746667		-4.61111	24.439	24.0021	2.92257
			-0.873333		-4.73778	26.6817
			-0.52		-4.38444	20.8857
		Wounded	-3.09		-6.95444	124.021	127.44	3.38497	-1.19222	2.28504	2.34803	0.0623668
			-3.13		-6.99444	127.508			-1.23222	2.34929
			-3.16667		-7.03111	130.79			-1.26889	2.40976
	ninja-1 myc3 myc4	Control	-0.0933333		-3.95778	15.5385	16.7421	1.6048
			-0.146667		-4.01111	16.1237
			-0.35		-4.21444	18.5641
		Wounded	-3.04667		-6.91111	120.352	161.499	42.7598	-1.14889	2.21743	2.97555	0.787832
			-3.82		-7.68444	205.707			-1.92222	3.79006
			-3.44333		-7.30778	158.438			-1.54556	2.91916
	ninja-2 myc2 myc3 myc4	Control	0.636667		-3.22778	9.36824	8.75071	0.960069
			0.656667		-3.20778	9.23926
			0.93		-2.93444	7.64462
		Wounded	0.46		-3.40444	10.5886	11.3499	1.48962	2.35778	0.195091	0.209117	0.0274456
			0.486667		-3.37778	10.3947			2.38444	0.191518
			0.156667		-3.70778	13.0663			2.05444	0.240741
					JAZ10 expresssion relative to the unwounded wt control				JAZ10 expresssion relative to the wounded wt
Tissue	Genotype	Treatment	ΔCt	Average ΔCt	ΔΔCt	2^-ΔΔCt	Average 2^-ΔΔCt	SDEV 2^-ΔΔCt	ΔΔCt	2^-ΔΔCt	Average 2^-ΔΔCt	SDEV 2^-ΔΔCt
Roots	Col-0	Control	3.9	3.96333	-0.0633333	1.04488	1.0008	0.0488708
			3.95		-0.0133333	1.00928
			4.04		0.0766667	0.948246
		Wounded	-2.09	-1.91333	-6.05333	66.4102	59.1673	8.38467	-0.176667	1.13027	1.007	0.142703
			-1.68		-5.64333	49.9819			0.233333	0.850667
			-1.97		-5.93333	61.1099			-0.0566667	1.04006
	myc2 myc3	Control	4.22		0.256667	0.83702	0.898161	0.0529498
			4.07		0.106667	0.928731
			4.07		0.106667	0.928731
		Wounded	0.41		-3.55333	11.7398	10.0331	2.25133	2.32333	0.199805	0.170758	0.0383166
			1.06		-2.90333	7.48153			2.97333	0.127332
			0.52		-3.44333	10.8779			2.43333	0.185137
	myc2 myc4	Control	4.52		0.556667	0.679871	0.591145	0.119847
			4.61		0.646667	0.638754
			5.1		1.13667	0.454809
		Wounded	0.74		-3.22333	9.33942	6.96946	2.14959	2.65333	0.158952	0.118617	0.036585
			1.6		-2.36333	5.14558			3.51333	0.0875752
			1.28		-2.68333	6.42338			3.19333	0.109323
					JAZ10 expresssion relative to the unwounded wt control				JAZ10 expresssion relative to the wounded wt
Tissue	Genotype	Treatment	ΔCt	Average ΔCt	ΔΔCt	2^-ΔΔCt	Average 2^-ΔΔCt	SDEV 2^-ΔΔCt	ΔΔCt	2^-ΔΔCt	Average 2^-ΔΔCt	SDEV 2^-ΔΔCt
Roots	Col-0	Control	3.62	3.67	-0.05	1.03526	1.00034	0.0319276
			3.71		0.04	0.972655
			3.68		0.01	0.993092
		Wounded	-1.52	-1.35	-5.19	36.5044	32.6157	4.03823	-0.17	1.12506	1.00521	0.124457
			-1.37		-5.04	32.8996			-0.02	1.01396
			-1.16		-4.83	28.443			0.19	0.876606
	myc3 myc4	Control	3.9		0.23	0.852635	0.833483	0.0282249
			3.91		0.24	0.846745
			3.99		0.32	0.80107
		Wounded	0.15		-3.52	11.4716	15.6604	3.63593	1.5	0.353553	0.482651	0.112059
			-0.46		-4.13	17.5087			0.89	0.539614
			-0.5		-4.17	18.0009			0.85	0.554785
					JAZ10 expresssion relative to the unwounded wt control				JAZ10 expresssion relative to the wounded wt
Tissue	Genotype	Treatment	ΔCt	Average ΔCt	ΔΔCt	2^-ΔΔCt	Average 2^-ΔΔCt	SDEV 2^-ΔΔCt	ΔΔCt	2^-ΔΔCt	Average 2^-ΔΔCt	SDEV 2^-ΔΔCt
Roots	wt (JGP)	Control	4.19333	4.22333	-0.03	1.02101	1.00048	0.0376287
			4.28667		0.0633333	0.95705
			4.19		-0.0333333	1.02337
		Wounded	-1.72	-1.81	-5.94333	61.5349	65.694	6.35469	0.09	0.939523	1.00302	0.0970243
			-1.96667		-6.19	73.0089			-0.156667	1.11471
			-1.74333		-5.96667	62.5382			0.0666667	0.954842
	ninja-1 myc2 myc3	Control	0.84		-3.38333	10.4348	11.2734	0.831557
			0.726667		-3.49667	11.2876
			0.626667		-3.59667	12.0977
		Wounded	-1.50667		-5.73	53.0765	49.9439	8.68083	0.303333	0.810378	0.76255	0.13254
			-1.10333		-5.32667	40.1316			0.706667	0.612734
			-1.6		-5.82333	56.6237			0.21	0.864537
	n-1 myc2 myc4	Control	0.106667		-4.11667	17.3476	16.8147	3.00458
			0.46		-3.76333	13.5793
			-0.0633333		-4.28667	19.5171
		Wounded	-1.42667		-5.65	50.2134	55.995	6.94942	0.383333	0.766664	0.854938	0.106105
			-1.77		-5.99333	63.7049			0.04	0.972655
			-1.53333		-5.75667	54.0666			0.276667	0.825496
	ninja-1 myc2 myc3 myc4	Control	0.74		-3.48333	11.1838	11.41	1.10584
			0.84		-3.38333	10.4348
			0.566667		-3.65667	12.6115
		Wounded	1.06		-3.16333	8.95897	10.9682	1.83434	2.87	0.136787	0.167464	0.028007
			0.713333		-3.51	11.3924			2.52333	0.173941
			0.573333		-3.65	12.5533			2.38333	0.191666
					JAZ10 expresssion relative to the unwounded wt control				JAZ10 expresssion relative to the wounded wt
Tissue	Genotype	Treatment	ΔCt	Average ΔCt	ΔΔCt	2^-ΔΔCt	Average 2^-ΔΔCt	SDEV 2^-ΔΔCt	ΔΔCt	2^-ΔΔCt	Average 2^-ΔΔCt	SDEV 2^-ΔΔCt
Roots	Col-0	Control	3.54	3.59667	-0.0566667	1.04006	1.00042	0.0358081
			3.64		0.0433333	0.97041
			3.61		0.0133333	0.990801
		Wounded	-1.5	-1.39	-5.09667	34.2176	31.7964	2.90538	-0.11	1.07923	1.00286	0.0916361
			-1.43		-5.02667	32.597			-0.04	1.02811
			-1.24		-4.83667	28.5747			0.15	0.90125
	myc2 myc3 myc4	Control	3.49		-0.106667	1.07674	0.94615	0.114565
			3.75		0.153333	0.899171
			3.81		0.213333	0.862542
		Wounded	2.54		-1.05667	2.08012	2.26836	0.266216	3.93	0.0656073	0.0715445	0.0083965
			2.3		-1.29667	2.45661			3.69	0.0774817
														samples lost

## Sheet: Dataset S2
					JAZ10 expresssion relative to the unwounded wt control				JAZ10 expresssion relative to the wounded wt					Each table represents individual experiments where JAZ10 expression (basally and 1 h after wounding) was compared between one mutant and the wild-type (wt)
Tissue	Genotype	Treatment	ΔCt	Average ΔCt	ΔΔCt	2^-ΔΔCt	Average 2^-ΔΔCt	SDEV 2^-ΔΔCt	ΔΔCt	2^-ΔΔCt	Average 2^-ΔΔCt	SDEV 2^-ΔΔCt
Roots	wt (JGP)	Control	4.89	4.37	0.52	0.7	1.04	0.37						Legend:
			3.84		-0.53	1.44								ΔCt = Ct JAZ10 - Ct UBC21
			4.37		0	1								ΔΔCt = ΔCt - (Average ΔCt of calibrator), where calibrator is either unwounded wt control or wounded wt
		Wounded	-0.62	-0.5	-4.99	31.71	29.18	2.52	-0.12	1.09	1	0.09		2^-ΔΔCt - Relative expression value
			-0.5		-4.87	29.18			0	1
			-0.37		-4.74	26.66			0.13	0.92
	myc2-322B	Control	0.98	0.9	-3.39	10.46	11.07	0.61
			0.82		-3.55	11.69
			0.9		-3.47	11.06
		Wounded	-1.26	-1.36	-5.63	49.41	53.04	3.67	-0.76	1.7	1.82	0.13
			-1.46		-5.83	56.75			-0.96	1.95
			-1.36		-5.73	52.95			-0.86	1.82
Aerial	wt (JGP)	Control	2.32	2.32	0	1	1	0.02
			2.29		-0.03	1.02
			2.35		0.03	0.98
		Wounded	-3.14	-3.08	-5.46	44.02	42.25	1.76	-0.06	1.04	1	0.04
			-3.02		-5.34	40.5			0.06	0.96
			-3.08		-5.4	42.22			0	1
	myc2-322B	Control	2.08	2.12	-0.24	1.18	1.16	0.17
			1.92		-0.4	1.32
			2.35		0.03	0.98
		Wounded	-2.73	-2.72	-5.05	33.13	32.82	0.35	0.35	0.78	0.78	0.01
			-2.7		-5.02	32.45			0.38	0.77
			-2.72		-5.04	32.9			0.36	0.78
					JAZ10 expresssion relative to the unwounded wt control				JAZ10 expresssion relative to the wounded wt
Tissue	Genotype	Treatment	ΔCt	Average ΔCt	ΔΔCt	2^-ΔΔCt	Average 2^-ΔΔCt	SDEV 2^-ΔΔCt	ΔΔCt	2^-ΔΔCt	Average 2^-ΔΔCt	SDEV 2^-ΔΔCt
Roots	wt (JGP)	Control	5.1	5.13	-0.03	1.02	1	0.08
			5.26		0.13	0.91
			5.03		-0.1	1.07
		Wounded	0.55	0.61	-4.58	23.92	22.96	0.95	-0.06	1.04	1	0.04
			0.61		-4.52	22.94			0	1
			0.67		-4.46	22.01			0.06	0.96
	ninja-1	Control	0.41	0.3	-4.72	26.35	28.43	2.18
			0.31		-4.82	28.25
			0.19		-4.94	30.7
		Wounded	-1.54	-1.81	-6.67	101.83	123.52	18.81	-2.15	4.44	5.38	0.82
			-1.93		-7.06	133.44			-2.54	5.82
			-1.95		-7.08	135.3			-2.56	5.9
Aerial	wt (JGP)	Control	3.06	2.93	0.13	0.91	1.01	0.17
			2.66		-0.27	1.21
			3.07		0.14	0.91
		Wounded	-1.58	-1.79	-4.51	22.78	26.5	3.29	0.21	0.86	1.01	0.12
			-1.93		-4.86	29.04			-0.14	1.1
			-1.86		-4.79	27.67			-0.07	1.05
	ninja-1	Control	1.52	1.54	-1.41	2.66	2.62	0.17
			1.65		-1.28	2.43
			1.46		-1.47	2.77
		Wounded	-3.21	-3.34	-6.14	70.52	77.33	6.06	-1.42	2.68	2.93	0.23
			-3.38		-6.31	79.34			-1.59	3.01
			-3.43		-6.36	82.14			-1.64	3.12
					JAZ10 expresssion relative to the unwounded wt control				JAZ10 expresssion relative to the wounded wt
Tissue	Genotype	Treatment	ΔCt	Average ΔCt	ΔΔCt	2^-ΔΔCt	Average 2^-ΔΔCt	SDEV 2^-ΔΔCt	ΔΔCt	2^-ΔΔCt	Average 2^-ΔΔCt	SDEV 2^-ΔΔCt
Roots	wt (JGP)	Control	4.65	4.67	-0.02	1.02	1	0.01
			4.68		0.01	1
			4.69		0.02	0.99
		Wounded	-0.88	-0.67	-5.55	46.85	41.17	7.84	-0.21	1.15	1.01	0.19
			-0.34		-5.01	32.22			0.33	0.79
			-0.8		-5.47	44.43			-0.13	1.09
	ninja-1 myc2-322B	Control	-3.15	-3.04	-7.82	225.97	209.83	16.67
			-3.05		-7.72	210.84
			-2.92		-7.59	192.67
		Wounded	-2.91	-3.09	-7.58	191.34	218.25	36.1	-2.24	4.71	5.37	0.89
			-3		-7.67	204.13			-2.33	5.02
			-3.35		-8.02	259.27			-2.67	6.38
Aerial	wt (JGP)	Control	1.2	1.21	-0.01	1	1	0.11
			1.06		-0.15	1.11
			1.36		0.15	0.9
		Wounded	-4.07	-3.97	-5.28	38.73	36.29	3.22	-0.1	1.07	1	0.09
			-3.82		-5.03	32.65			0.15	0.9
			-4.02		-5.23	37.5			-0.05	1.04
	ninja-1 myc2-322B	Control	-1.87	-1.71	-3.08	8.45	7.59	0.75
			-1.64		-2.85	7.22
			-1.62		-2.83	7.09
		Wounded	-5.32	-4.99	-6.53	92.13	74.59	15.52	-1.35	2.55	2.06	0.43
			-4.9		-6.11	69.02			-0.93	1.91
			-4.76		-5.97	62.63			-0.79	1.73
					JAZ10 expresssion relative to the unwounded wt control				JAZ10 expresssion relative to the wounded wt
Tissue	Genotype	Treatment	ΔCt	Average ΔCt	ΔΔCt	2^-ΔΔCt	Average 2^-ΔΔCt	SDEV 2^-ΔΔCt	ΔΔCt	2^-ΔΔCt	Average 2^-ΔΔCt	SDEV 2^-ΔΔCt
Roots	wt (JGP)	Control	4.36	4.38	-0.02	1.02	1	0.05
			4.32		-0.06	1.04
			4.47		0.09	0.94
		Wounded	0.03	-0.29	-4.36	20.49	26.17	7.4	0.32	0.8	1.03	0.29
			-0.73		-5.11	34.54			-0.44	1.35
			-0.17		-4.55	23.48			0.12	0.92
	ninja-2 myc2-322B	Control	-3.1	-2.88	-7.48	178.53	155.26	24.11
			-2.91		-7.29	156.86
			-2.64		-7.03	130.39
		Wounded	-2.45	-2.35	-6.83	113.77	106.36	6.43	-2.16	4.46	4.17	0.25
			-2.3		-6.69	103.01			-2.01	4.04
			-2.29		-6.68	102.3			-2	4.01
Aerial	wt (JGP)	Control	1.92	2.31	-0.39	1.31	1.04	0.34
			2.92		0.61	0.65
			2.09		-0.22	1.17
		Wounded	-2.96	-3.18	-5.27	38.56	45.31	5.86	0.22	0.86	1.01	0.13
			-3.3		-5.61	48.92			-0.12	1.09
			-3.29		-5.6	48.47			-0.11	1.08
	ninja-2 myc2-322B	Control	-0.67	-0.59	-2.98	7.88	7.49	0.35
			-0.54		-2.86	7.24
			-0.56		-2.88	7.34
		Wounded	-2.98	-3.11	-5.29	39.09	43.91	11.69	0.2	0.87	0.97	0.26
			-2.83		-5.15	35.4			0.35	0.79
			-3.53		-5.84	57.24			-0.35	1.27
					JAZ10 expresssion relative to the unwounded wt control				JAZ10 expresssion relative to the wounded wt
Tissue	Genotype	Treatment	ΔCt	Average ΔCt	ΔΔCt	2^-ΔΔCt	Average 2^-ΔΔCt	SDEV 2^-ΔΔCt	ΔΔCt	2^-ΔΔCt	Average 2^-ΔΔCt	SDEV 2^-ΔΔCt
Roots	wt (JGP)	Control	4.65	4.67	-0.02	1.02	1	0.01
			4.68		0.01	1
			4.69		0.02	0.99
		Wounded	-0.88	-0.67	-5.55	46.85	41.17	7.84	-0.21	1.15	1.01	0.19
			-0.34		-5.01	32.22			0.33	0.79
			-0.8		-5.47	44.43			-0.13	1.09
	ninja-1 myc2-322B/+	Control	-2.03	-1.61	-6.7	103.73	79.26	21.43
			-1.33		-6	63.85
			-1.46		-6.13	70.2
		Wounded	-2.1	-1.99	-6.77	108.89	101.72	10.33	-1.42	2.68	2.5	0.25
			-1.82		-6.49	89.88			-1.15	2.21
			-2.06		-6.73	106.4			-1.39	2.62
Aerial	wt (JGP)	Control	1.2	1.21	-0.01	1	1	0.11
			1.06		-0.15	1.11
			1.36		0.15	0.9
		Wounded	-4.07	-3.97	-5.28	38.73	36.29	3.22	-0.1	1.07	1	0.09
			-3.82		-5.03	32.65			0.15	0.9
			-4.02		-5.23	37.5			-0.05	1.04
	ninja-1 myc2-322B/+	Control	0.07	0.16	-1.14	2.2	2.07	0.14
			0.14		-1.07	2.1
			0.27		-0.94	1.92
		Wounded	-4.54	-4.41	-5.75	53.78	49.18	4.11	-0.57	1.49	1.36	0.11
			-4.31		-5.52	45.85			-0.34	1.27
			-4.37		-5.58	47.91			-0.4	1.32
					JAZ10 expresssion relative to the unwounded wt				JAZ10 expresssion relative to the wounded wt
Tissue	Genotype	Treatment	ΔCt	Average ΔCt	ΔΔCt	2^-ΔΔCt	Average 2^-ΔΔCt	SDEV 2^-ΔΔCt	ΔΔCt	2^-ΔΔCt	Average 2^-ΔΔCt	SDEV 2^-ΔΔCt
Roots	wt (JGP)	Control	4.36	4.38	-0.02	1.02	1	0.05
			4.32		-0.06	1.04
			4.47		0.09	0.94
		Wounded	0.03	-0.29	-4.36	20.49	26.17	7.4	0.32	0.8	1.03	0.29
			-0.73		-5.11	34.54			-0.44	1.35
			-0.17		-4.55	23.48			0.12	0.92
	ninja-2 myc2-322B/+	Control	-1.55	-1.04	-5.94	61.25	44.46	14.6
			-0.84		-5.23	37.44
			-0.73		-5.12	34.7
		Wounded	-2.02	-2.04	-6.4	84.64	86.05	2.43	-1.73	3.32	3.37	0.1
			-2.09		-6.47	88.85			-1.8	3.48
			-2.02		-6.4	84.64			-1.73	3.32
Aerial	wt (JGP)	Control	1.92	2.31	-0.39	1.31	1.04	0.34
			2.92		0.61	0.65
			2.09		-0.22	1.17
		Wounded	-2.96	-3.18	-5.27	38.56	45.31	5.86	0.22	0.86	1.01	0.13
			-3.3		-5.61	48.92			-0.12	1.09
			-3.29		-5.6	48.47			-0.11	1.08
	ninja-2 myc2-322B/+	Control	1.27	1.04	-1.05	2.06	2.44	0.32
			0.93		-1.39	2.61
			0.91		-1.4	2.64
		Wounded	-3.4	-3.63	-5.71	52.43	62.03	8.43	-0.22	1.16	1.38	0.19
			-3.72		-6.03	65.45			-0.54	1.45
			-3.78		-6.09	68.22			-0.6	1.51
					JAZ10 expresssion relative to the unwounded wt control				JAZ10 expresssion relative to the wounded wt
Tissue	Genotype	Treatment	ΔCt	Average ΔCt	ΔΔCt	2^-ΔΔCt	Average 2^-ΔΔCt	SDEV 2^-ΔΔCt	ΔΔCt	2^-ΔΔCt	Average 2^-ΔΔCt	SDEV 2^-ΔΔCt
Roots	wt (JGP)	Control	4.87	4.66	0.21	0.86	1.01	0.12
			4.53		-0.13	1.09
			4.57		-0.09	1.06
		Wounded	0.88	0.41	-3.78	13.71	19.5	5.23	0.47	0.72	1.03	0.28
			0.27		-4.39	20.92			-0.14	1.1
			0.08		-4.58	23.86			-0.33	1.26
	atr2D	Control	3.12	3.23	-1.54	2.9	2.71	0.29
			3.41		-1.25	2.37
			3.15		-1.51	2.84
		Wounded	-0.19	-0.11	-4.85	28.77	27.22	2.2	-0.6	1.52	1.43	0.12
			0.03		-4.63	24.7			-0.38	1.3
			-0.16		-4.82	28.18			-0.57	1.48
Aerial	wt (JGP)	Control	3.03	2.78	0.25	0.84	1.01	0.18
			2.79		0.01	0.99
			2.51		-0.27	1.2
		Wounded	-2.4	-2.67	-5.18	36.17	44.14	8.42	0.27	0.83	1.01	0.19
			-2.66		-5.44	43.31			0.01	0.99
			-2.95		-5.73	52.95			-0.28	1.21
	atr2D	Control	2.42	2.11	-0.36	1.28	1.61	0.29
			1.99		-0.79	1.73
			1.91		-0.87	1.82
		Wounded	-2.42	-2.62	-5.2	36.67	42.71	8.06	0.25	0.84	0.98	0.18
			-2.53		-5.31	39.58			0.14	0.91
			-2.92		-5.7	51.86			-0.25	1.19
					JAZ10 expresssion relative to the unwounded wt				JAZ10 expresssion relative to the wounded wt
Tissue	Genotype	Treatment	ΔCt	Average ΔCt	ΔΔCt	2^-ΔΔCt	Average 2^-ΔΔCt	SDEV 2^-ΔΔCt	ΔΔCt	2^-ΔΔCt	Average 2^-ΔΔCt	SDEV 2^-ΔΔCt
Roots	wt (JGP)	Control	4.97	4.94	0.03	0.98	1	0.02
			4.9		-0.04	1.03
			4.95		0.01	0.99
		Wounded	-0.42	-0.49	-5.36	41.04	43.18	2.05	0.07	0.95	1	0.05
			-0.5		-5.44	43.38			-0.01	1.01
			-0.56		-5.5	45.12			-0.06	1.05
	ninja-1 atr2D	Control	-1.82	-1.74	-6.76	108.3	102.33	5.8
			-1.66		-6.6	96.71
			-1.73		-6.67	101.99
		Wounded	-2.32	-2.34	-7.26	153.16	156.77	25.44	-1.83	3.55	3.63	0.59
			-2.12		-7.06	133.33			-1.63	3.09
			-2.58		-7.52	183.83			-2.09	4.26
	myc2-322B atr2D	Control	-0.11	0.07	-5.05	33.1	29.5	3.99
			0.02		-4.92	30.18
			0.28		-4.66	25.2
		Wounded	-1.59	-1.69	-6.53	92.34	99.37	7.11	-1.1	2.14	2.3	0.16
			-1.8		-6.74	106.56			-1.3	2.47
			-1.69		-6.63	99.2			-1.2	2.3
Aerial	wt (JGP)	Control	2.2	2.52	-0.31	1.24	1.01	0.2
			2.62		0.11	0.93
			2.72		0.2	0.87
		Wounded	-3.14	-3.17	-5.66	50.52	51.54	4.23	0.03	0.98	1	0.08
			-3.3		-5.81	56.19			-0.13	1.09
			-3.07		-5.58	47.91			0.1	0.93
	ninja-1 atr2D	Control	-0.52	-0.43	-3.04	8.2	7.72	0.73
			-0.5		-3.01	8.07
			-0.27		-2.78	6.88
		Wounded	-3.49	-3.91	-6.01	64.4	87.51	20.54	-0.32	1.25	1.7	0.4
			-4.18		-6.7	103.65			-1.01	2.02
			-4.05		-6.56	94.5			-0.88	1.84
	myc2-322B atr2D	Control	1.36	1.42	-1.15	2.22	2.14	0.07
			1.46		-1.06	2.08
			1.43		-1.08	2.12
		Wounded	-4.11	-4.18	-6.63	98.97	103.62	4.03	-0.94	1.92	2.01	0.08
			-4.21		-6.73	105.83			-1.04	2.06
			-4.21		-6.73	106.07			-1.04	2.06
